# Supplementary material for: Effect of Oxidative Modification by Peroxyl Radical on the Characterization and Identification of Oxidative Aggregates and In Vitro Digestion Products of Walnut (Juglans regia L.) Protein Isolates
Source: Foods. 2022 Dec 19;11(24):4104. doi: 10.3390/foods11244104 (PMC9777859; doi:10.3390/foods11244104)
Supplement: Supplementary file 1 [file foods-11-04104-s001.zip]

Archive with 1 entries (1 files):
- foods-2059318-supplementary.pdf
